# Supplementary material for: Mechanical and Plasma Electrolytic Polishing of Dental Alloys
Source: Materials (Basel). 2023 Sep 15;16(18):6222. doi: 10.3390/ma16186222 (PMC10532733; doi:10.3390/ma16186222)
Supplement: Supplementary file 1 [file materials-16-06222-s001.zip]

Archive with 1 entries (1 files):
- materials-2585401-supplementary.pdf
